# Supplementary material for: Machine learning of flow cytometry data reveals the delayed innate immune responses correlate with the severity of COVID-19
Source: Front Immunol. 2023 Jan 26;14:974343. doi: 10.3389/fimmu.2023.974343 (PMC9951775; doi:10.3389/fimmu.2023.974343)
Supplement: S1 File — Cluster Percentage. The cluster counts(%) for each patient robustly clustered by PhenoGraph algorithm. [file DataSheet_1.csv]

	200527_PICR_MDIPAa4_PICR8026T1	200527_PICR_MDIPAa4_PICR8030T1	200602_HIMC15_MDIPAa4_PICR8015T1	200604_HIMC15_MDIPAa4_PICR8023_T1_MDIPAa4	200604_PICR_MDIPAa4_A_PICR8022_T1_MDIPAa4	200616_MDIPAa4_PICR8025_A	200616_MDIPAa4_PICR8029_A	200616_MDIPAa4_PICR8035_A	200616_MDIPAa4_PICR8104_A	200616_MDIPAa4_PICR8107_A	200616_MDIPAa4_PICR8108_A	200616_MDIPAa4_PICR8109_A	200527_PICR_MDIPAa4_PICR7002T1	200527_PICR_MDIPAa4_PICR7002T12	200527_PICR_MDIPAa4_PICR7002T4	200527_PICR_MDIPAa4_PICR7009T12	200527_PICR_MDIPAa4_PICR7009T4	200529_HIMC15_MDIPAa4_PICR7341T1	200529_HIMC15_MDIPAa4_PICR7354T1	200529_HIMC15_MDIPAa4_PICR8016T1	200602_HIMC15_MDIPAa4_PICR7366T1	200602_HIMC15_MDIPAa4_PICR7367T1	200602_HIMC15_MDIPAa4_PICR7370T1	200604_HIMC15_MDIPAa4_PICR7387_T1_MDIPAa4	200604_HIMC15_MDIPAa4_PICR7387_T4_MDIPAa4	200604_HIMC15_MDIPAa4_PICR7387_T8_MDIPAa4	200604_HIMC15_MDIPAa4_PICR7392_T1_MDIPAa4	200604_HIMC15_MDIPAa4_PICR7392_T4_MDIPAa4	200604_HIMC15_MDIPAa4_PICR7396_T1_MDIPAa4	200604_HIMC15_MDIPAa4_PICR7397_T1_MDIPAa4	200604_HIMC15_MDIPAa4_PICR7399_T1_MDIPAa4	200604_HIMC15_MDIPAa4_PICR7399_T4_MDIPAa4	200604_HIMC15_MDIPAa4_PICR7401_T1_MDIPAa4	200604_PICR_MDIPAa4_A_PICR7373_T1_MDIPAa4	200604_PICR_MDIPAa4_A_PICR7373_T4_MDIPAa4	200604_PICR_MDIPAa4_A_PICR7374_T1_MDIPAa4	200604_PICR_MDIPAa4_A_PICR7377_T4_MDIPAa4	200604_PICR_MDIPAa4_A_PICR7379_T1_MDIPAa4	200604_PICR_MDIPAa4_A_PICR7381_T1_MDIPAa4	200604_PICR_MDIPAa4_A_PICR7382_T1_MDIPAa4	200604_PICR_MDIPAa4_A_PICR7383_T1_MDIPAa4	200604_PICR_MDIPAa4_A_PICR7385_T1_MDIPAa4	200604_PICR_MDIPAa4_A_PICR7385_T12_MDIPAa4	200604_PICR_MDIPAa4_A_PICR7385_T4_MDIPAa4	200604_PICR_MDIPAa4_A_PICR7385_T8_MDIPAa4	200604_PICR_MDIPAa4_A_PICR7389_T1_MDIPAa4	200604_PICR_MDIPAa4_A_PICR7398_T1_MDIPAa4	200604_PICR_MDIPAa4_A_PICR7398_T4_MDIPAa4	200604_PICR_MDIPAa4_A_PICR7398_T8_MDIPAa4
cluster1	0.2	0.22	1.32	0.3	0.04	0.1	0.08	0.12	0.02	0.04	0.02	0.16	0.44	0.16	0.42	0.06	0.3	0.18	0.3	0.08	0.12	0.28	14.98	0.26	0.16	0.2	0.18	0.04	0.32	0.08	0.28	0.1	0.12	0.1	0.22	0.08	0	0.18	0.58	0.36	0.4	0.06	0.86	0.1	0.3	0.16	0.08	0.18	0.08
cluster2	0.1	0.4	0.02	0	0.04	0.02	0.02	0.02	0.02	0.02	0.08	0.06	0.08	0.44	0.24	0.66	1.46	5.04	1.8	4.2	0.02	0.06	0.48	0.18	0.24	0.06	0.1	0.06	0.02	1.3	1.52	0.12	0.18	0.22	0.98	0.12	0.02	0.08	0.5	0.08	0.1	0.22	0.08	1.02	0.04	0.04	2.02	0.06	0.1
cluster3	2.28	0.64	0.1	0.2	0.62	0.08	0	0.02	0.1	0.08	0.06	0.24	0	2.56	0.64	0.3	0	5.04	0.02	3.36	0.84	0	0.68	1.04	2.38	1.08	0.06	0.04	0.06	2.78	0.06	0.08	0.76	1.04	2.58	0.16	0	0.36	0.52	0.08	0.08	0.54	0.1	1.16	1.22	0.02	0.16	0.06	0.02
cluster4	11.68	9.86	8.66	12.3	8.68	18.78	15.54	19.28	31.38	9.46	18.56	15.02	17.86	1.24	15.46	4.5	11.74	3.7	4.08	7.36	9.04	7.8	13.4	22.38	20.34	18.34	5.44	16.8	17.18	1.64	5.78	11.14	9.38	26.98	23.42	18.68	0.02	4.06	19.7	6.66	29.5	10.92	18.74	1.28	13.2	15.56	0.2	4.08	0.98
cluster5	5.6	3.42	1.68	1.04	1.56	2.18	5.34	2.02	1.76	2.2	2.86	1	2.34	0.44	0.42	0.36	0.22	5.96	1.2	5.42	2.02	0.16	2	1.8	1.2	8.88	0.1	0.26	0.9	0.16	0.56	1.08	0.44	0.58	1.66	3.56	2.88	2.18	1.62	0.66	2.72	3.06	4	0.22	3.46	0.32	0.32	1.78	17.68
cluster6	0.08	0.08	0.04	0	0.04	2.54	1.96	0.5	3.8	1.24	2.08	2.28	0	0	0	0	0	0	0	0	0	0.02	0.04	0	0	0.06	0	0.02	0	0	0	0	0	0.02	0	0	0	0	0	0	0	0	0.22	0	0	0	0	0	0
cluster7	0.08	0.04	0.7	0.12	0.16	0	0	0.06	0	0.18	0.06	0.04	0.32	0.76	0.46	0.12	0.5	0.7	1.8	0.54	0.16	0.88	0.16	1.68	2.98	1.26	0.9	1.9	1.72	0.52	0.04	0.16	0.68	0.68	0.3	0.18	0	0.02	0.28	0.02	0.74	0.24	0.02	0.06	0.18	0.04	0.74	0.5	0.42
cluster8	1.22	1.36	12.56	7.36	3.76	1.48	1.12	0.82	3.78	0.8	1.72	4.52	2.28	13.8	7.7	4.72	34.16	2.86	9.3	2.22	0.64	9.2	6.88	7.8	16.82	2.44	11.28	22.7	6.28	32.34	15.28	27.36	7.98	25.34	7.12	4.32	0.04	9.54	29.84	27.54	3.72	17.06	32.18	42.1	19.12	18.34	4.84	4.34	0.3
cluster9	2.16	4.98	5.32	15.08	11.44	3.76	2.28	1.94	2.82	2.58	2.44	4.48	3.76	4.36	3.52	1.98	3.6	11.36	10.2	4.3	4.44	2.5	3.7	13.64	5.34	10.84	4.26	0.82	8.1	3.2	16.88	8.36	4.04	6.42	5.74	9.2	0.12	5.98	4.74	4.1	5.12	7.84	9.42	3.6	10.24	6.14	1.98	3.84	2.78
cluster10	0.02	0	0	0	0	0	0.02	0	0	0.02	0	0	0.02	0	0	0.02	0.02	0	0	0	0	0	0.02	0	0.02	0	0	0.02	0	0	0	0	0	0	0	0	26.76	0	0	0	0	0	0	0	0	0	0	0	0.04
cluster11	0.06	0.02	0.04	0	0	0	0	0	0.06	0.02	0	0	0	0.02	0.06	0	0.02	0	0.02	0.04	0.04	0.04	0	0	0.04	0	0.02	0	0.02	0	0.02	0.02	0.06	0.04	0	0	60.2	0	0.02	0.04	0	0	0.02	0.02	0.02	0	0	0.02	0
cluster12	2.96	2.94	4.7	1.66	4.98	1.94	1.98	1.82	1.36	4.98	5.06	1.76	1.08	4.46	4.34	5.64	2.06	2.24	1.06	0.96	1.66	4.12	3.2	0.5	0.92	1.28	1.5	3.78	1.34	2.42	0.24	1.24	0.98	1.88	2.86	0.4	0	2.44	0.76	0.06	1.16	1.74	0.84	1.4	1.4	4.96	1.34	2.7	2.3
cluster13	1.44	0.92	0	1.12	2.8	0.74	0.96	0.16	0.44	1.84	0.26	0.4	0.04	0.42	0.04	0.52	0.3	0.06	0.12	0.42	0.66	0.24	0.18	0.04	0	0	0.02	0.14	0.06	0.06	0	0.04	0.18	0.04	0.1	0.32	0	0.02	0.06	0	0.16	0.08	0.08	0.06	0.12	0.36	0.08	0.14	0.06
cluster14	3.04	2.86	1.28	2.66	2.9	3.54	5.08	2.42	8.36	1.98	3.82	2.32	2.14	0.02	0.66	2.02	1.42	6.74	1.36	4.62	21.54	1.48	0.78	1.86	0.96	9.1	1.4	0.46	1.76	0.08	1.58	0.48	1.68	1.72	4.52	2.38	0.04	0.1	0.9	0.38	1.96	1.7	1.46	0.2	2.58	0.72	0.02	0.22	0.76
cluster15	0.46	0.14	0.36	0.48	0.24	0.6	0.36	0.82	0.44	0.4	0.32	0.26	0.5	0.22	0.54	0.04	0.14	0.02	0.26	0.04	0.26	0.18	0.2	0.42	0.58	0.4	0.26	0.18	0.6	0.2	0.46	0.52	0.26	0.22	0.12	0.24	0	0.3	0.26	0.72	0.22	0.38	0.78	0.6	0.72	0.24	0.12	0.24	0.1
cluster16	2.56	2.86	0.08	1	3.86	4.68	1.4	3.12	0.5	2.8	3.56	1.68	0.18	1.56	0.4	2.78	0.56	1.3	0.06	0.96	1.56	0.88	2.6	0.2	0.24	0.7	0.62	1.44	1.06	0.42	0.02	0.3	0.04	0.22	0.16	0.04	0	0.28	0.26	0.02	0.66	0.82	0.72	1.26	1.56	4.2	0.06	0.28	0.24
cluster17	0.06	0.22	0.16	0.04	0.02	0.02	0	0.06	0	0	0.04	0.04	0	14.08	0.06	0.04	0	0.02	0.24	0.08	0	0.02	0.14	0.96	0.32	0.1	0.08	0.02	0.08	0.14	0.34	0.78	0	0.12	0.16	0.12	0.02	35.06	0.2	2.52	0.94	0.1	0.56	0.2	0.18	0.06	45.64	8.5	1.28
cluster18	4.36	4.88	0.28	2.92	3.98	3.94	2.24	4.82	1.42	1.72	2.02	1.28	0.04	0.7	0.3	1.26	0.1	0.2	0.04	8.44	0.22	0.02	0.32	1.14	1.46	4.38	0.02	0.34	2.02	0.2	0.78	0.82	0.06	1.84	5.24	7.2	0.14	2.84	0.28	0.26	5.12	1.78	1.62	0.08	1.62	2.86	0.3	3.52	12.66
cluster19	0.2	0.56	9.34	0.38	0.08	0.14	0.02	0.14	0	0.08	0.38	0.42	6.54	2.26	0.9	0.1	0.22	6.36	6.64	0.26	0.18	1.56	1.5	4.26	1.36	0.78	2.96	0.12	0.76	0.74	15.74	3.34	1.7	0.38	0.22	0.22	0.02	1.92	0.7	7.06	0.74	0.64	0.5	1.08	0.9	0.2	12.54	9.52	2.58
cluster20	0.62	0.42	6.98	0.84	1.2	0.02	0.1	0.12	0.24	0.1	0.12	0.2	0.1	0.12	0.3	39.06	7.32	2.16	34.82	1.42	0.18	4.88	3.22	0.62	0.66	0.26	0.38	0.6	0.52	0.32	0.88	0.14	0.5	0.28	8.12	0.28	0.04	0	5.1	0.14	0.08	0.38	0.08	0.38	0.08	0.92	0.1	0.58	0.02
cluster21	0.04	0.06	0.12	0.04	0.34	0.24	0.06	0.34	0.06	3.32	0.06	1.98	0.3	0.4	0.38	0.28	0.16	0.12	0.04	0.48	0.2	0.36	0	0.46	1.12	1.2	0.26	0.24	1.02	1.32	0.04	0.04	0.38	0.3	0.32	1.46	0	0.24	0.12	0.08	0.42	0.46	0.24	0.3	0.3	0.02	0.9	1.08	1.76
cluster22	0.68	0.98	0	0.64	0.76	0.48	0.46	0.5	0.06	1.16	0.56	0.62	0.02	0.4	0.14	0.28	0.04	0.22	0	0.72	0.38	0.14	0.38	0.1	0.1	0.32	0.18	0.08	0	0.64	0.08	0	0.52	0.52	0.54	0.44	0	0.44	0.1	0	0.14	0.8	0.54	1	1.12	0.18	0.02	0.36	0.2
cluster23	6.88	5.22	4.72	4.7	5.32	5.52	7.34	5	7.76	7.34	6.56	6.2	7.84	9.2	8.02	7.06	4.48	9.02	4.14	7.92	9.56	7.6	3.96	1.64	4.14	1.56	6.12	8.12	5.82	6.7	2.88	3.18	6.64	4.98	4.44	6.04	0.04	9.68	7.94	5.2	5.18	8.68	4.48	12.24	10.78	3.96	5.98	5.96	5.52
cluster24	9.68	12.12	12.72	11.2	9.94	14.5	21.2	17.88	9.46	14.18	17.86	12.1	22.94	0.68	9.58	2.3	3.4	13.84	5.06	19.22	20.96	9.98	5.78	9.42	3.18	12.42	22.26	1.98	11.78	1.8	11.14	5.54	21.8	2.66	5.38	7.92	0.04	0.28	1.62	3.86	6.3	8.08	1.6	2.26	3.28	3.9	0.68	6.04	5.56
cluster25	1.5	2.44	3.52	0.64	0.04	0.82	0.66	1.48	0.1	0.16	1	0.62	14.48	0.74	0.86	0	0.06	5.12	3.12	1.16	0.66	0.3	3.28	7.44	1.26	5.92	0.04	0.18	1.32	0.1	1.44	1.02	0.38	0.42	1.22	2.06	0	13.3	1.78	2.52	8.24	0.64	4.7	0	4.04	0.34	1.18	5.3	19.52
cluster26	6.12	6.38	20.64	23.38	11.08	5.64	5.32	10.76	5.6	7.8	7.16	9.9	8.5	14.12	32.76	6.14	20.54	2.04	6.58	6.14	2.02	19.36	14.04	17.66	22.46	3.76	32.22	23.14	25.16	15.64	19.94	28.04	24.54	9.8	6.36	10.86	0	1.86	12.62	34.08	7.6	14.96	4.34	14.32	5.78	23.68	5.62	18.32	0.94
cluster27	0.16	0.2	0	0.14	0.14	0.22	0.2	0.14	0.2	0.3	0.12	0.08	0	0.12	0	0.02	0.02	0.06	0.02	0.06	0.08	0.06	0.06	0.04	0.02	0	0.04	0.02	0.06	0	0	0	0.04	0.02	0	0.1	0	0.04	0.08	0	0.02	0.06	0.04	0.08	0.04	0	0.06	0.04	0
cluster28	0.02	0.08	1.52	0.12	0.14	0.02	0	0.02	0.04	0	0.04	0.14	0.78	2.8	1.68	1.38	0.94	0.98	1.66	0.2	0.38	0.3	0.64	0.2	4.16	4.82	0.06	0.34	0.26	3.1	2.22	1.84	0.1	0.56	0.46	0.22	0.02	0.22	1.28	0.42	0.36	0.32	0.1	0.26	0.64	0	4.1	9.22	1.88
cluster29	0	1.1	0.92	0.12	0.04	0.12	0.2	0.16	0.12	0.04	0.12	0.32	0.28	0.04	0.44	0.02	0.1	0.44	0.1	0.12	0.14	1.06	0.4	0.28	0.24	0.12	1.12	0.8	0.32	0.62	0.32	0.22	0.34	0.02	0.12	0	0	0	0.1	0.3	0.04	0.04	0.04	0.1	0.12	0.06	0	0.04	0.02
cluster30	0.42	2.68	0.02	0.52	1.24	2.18	0.68	2.12	0.62	0.86	0.12	0.62	0.06	0.26	0.06	1.06	0.3	0.06	0.02	0.88	0.34	0.22	0.12	0.2	0.4	0.44	0.9	1.28	0.12	0.32	0	0.02	0.02	0.12	0.16	0.54	0	0.08	0.48	0.02	0.32	0.04	0	0.04	0.06	0.46	0.08	0.14	0.1
cluster31	10.7	11.18	0.38	3.54	6.04	11.84	14.68	9.72	7.88	11.52	9.24	10.02	1.32	8.84	3.38	11.52	1.38	3.72	1.42	3.02	6.88	10.64	8.8	0.9	1.7	3.06	1.68	4.2	3.36	5.82	0.14	1.42	2.02	4.68	6.24	4.2	0.04	1.18	1.16	0.34	2.98	3.38	2.58	2.42	3.76	5.9	2.96	4.04	4.86
cluster32	12.64	5.46	0.54	2.54	8.8	4.14	4.06	3.9	3.3	6.74	5.82	6.02	0.34	3.48	1.18	1.18	1.3	2.98	0.44	3.76	5.82	6.82	3.32	0.34	1.2	1.72	1.68	4.42	2.76	3.7	0.18	1.04	3.54	1.76	3.6	5.6	0.02	1.46	2.14	0.56	3.64	4.4	2.64	4.22	4.22	3.7	1.74	3.52	3.84
cluster33	3.42	5.58	0.36	2.74	2.12	5.04	3.28	2.14	2.74	4.22	2.9	5.2	3.04	4.24	2.52	1.2	0.96	3.6	0.6	2	3.5	4.32	2.26	0.4	0.54	0.88	0.6	0.66	1.64	1.64	0.32	0.12	0.62	3.1	4.1	7.76	0	1.24	0.7	0.38	3.4	2.42	0.78	1.8	1.68	0.8	0.4	0.14	0.4
cluster34	4.42	4.06	0.16	0.88	2.36	2.42	1.38	3.24	1.68	6.18	1.94	3.22	0.72	2.36	0.84	2.1	0.5	0.92	0.54	3.6	4.36	1.54	1.34	0.64	0.72	1.38	1.4	1.96	1.72	4.9	0.12	0.48	3.08	1.12	1.72	2.74	0	1.1	1.48	0.2	2.4	2.24	0.4	0.86	1.2	1.2	1.6	2.5	2.58
cluster35	0.42	0.38	0.3	0.16	0.48	0.32	0.1	0.22	0.84	0.54	0.64	3.62	0.28	0.74	0.32	0.16	1.04	1.42	1.12	0.38	0.18	1.26	0.14	0.16	0.78	0.36	0.56	0.86	0.38	1.2	0.26	0.24	0.5	0.8	0.32	0.68	0.34	0.46	0.16	0.42	0.96	1.42	0.42	2.44	0.9	0.2	0.58	0.18	0.4
cluster36	0.32	0.5	0	0.42	0.64	0.28	0.3	1.34	1.18	0.9	1.44	1.14	0.04	1.26	0.02	0.24	0.04	0.1	0	1.02	0.34	0.04	0.12	0.74	1.04	0.46	0.04	0.06	0.08	1.28	0.08	0.02	0.06	0.2	0.5	0.5	0	1.02	0.64	0.1	0.46	1.72	0.86	1.22	1.02	0.36	2.04	0.7	0.4
cluster37	0.92	3.88	0.26	0.62	4.02	1.46	0.56	2.28	1.6	3.28	0.34	1.76	0.84	2.26	1.22	0.66	0.54	1.04	1.68	4.4	0.5	1.58	0.02	0.34	0.5	0.64	1.24	1.76	1.38	4.54	0.3	0.24	6.16	0.72	0.84	1.06	0.02	0.48	0.6	0.34	3.2	1.16	0.74	1.42	1.36	0.06	1.32	1.04	1.28
cluster38	2.48	0.88	0.2	0.1	0.1	0.2	1.02	0.5	0.26	0.92	0.62	0.28	0.5	0.44	0.14	0.22	0.06	0.38	0.14	0.2	0.12	0.1	0.86	0.26	0.42	0.78	0.02	0.16	0.02	0.08	0.08	0.46	0.22	0.1	0.16	0.32	9.18	1.56	0.68	0.48	0.92	1.62	3.22	0.2	2.76	0.04	0.2	0.82	8.34
[truncated: 47 more columns]
