# Supplementary material for: Machine learning of flow cytometry data reveals the delayed innate immune responses correlate with the severity of COVID-19
Source: Front Immunol. 2023 Jan 26;14:974343. doi: 10.3389/fimmu.2023.974343 (PMC9951775; doi:10.3389/fimmu.2023.974343)
Supplement: S2 File — PhenoGraph1_Acsinh_Expr. The activation marker concentrations(simpleAsinh: asinh(x/5)) on PhenoGraph1(Cluster1) of each patient robustly clustered by PhenoGraph algorithm. [file DataSheet_2.csv]

	HC_001	HC_005	HC_006	HC_007	HC_008	HC_009	W_001	W_010	W_011	W_012	W_014	W_015	W_016	W_017	W_018	W_020	W_022	W_024	W_025	W_026	W_029	W_033	W_042	W_043	W_046	W_048	ICU_W_002	ICU_W_004	ICU_W_019	ICU_W_027	ICU_W_036	ICU_W_049	ICU_002	ICU_003	ICU_005	ICU_006	ICU_012	ICU_013	ICU_014	ICU_015	ICU_023	ICU_025	ICU_027	ICU_029	ICU_031	ICU_036	ICU_039	ICU_043	ICU_045
IL_17a	1.04436458579235	1.05709593070553	1.04909597910368	1.02531237907998	1.05435244239314	1.04040762822251	0.998684657060386	0.993677240124361	0.99323502701319	1.02576541154789	1.00921049352393	0.992913437777872	1.004853732818	0.994545065818063	1.00581842942623	1.00349759053013	1.01004453410039	1.01336012589348	0.989722451837689	0.99939331345048	0.987865760202437	1.01859679124468	1.01958323611701	1.02108882723916	1.05346314054326	1.04367565431575	1.01821144221269	0.993847888385239	1.03186280632307	0.969489597013067	1.03052149030821	0.996430595015915	0.996333864211813	0.985426604109936	1.01767739131234	1.00175675613677	0.998675029582634	1.01012861471457	1.03445382637131	1.00769275464871	1.0408330124498	1.00335284367027	1.05008575543624	1.0739063422006	1.01567077067457	1.05517296789333	1.06670577930859	1.06763487820414	1.06280090701706
IL_2	0.681269567758747	0.6658285101469	0.42072267855647	0.663211353034939	0.619332679240505	0.64916719679128	0.63905296363667	0.616990757366982	0.734026275010995	0.642000496578319	0.582314673797718	0.64421276323066	0.67505602224423	0.588286414778981	0.614084476995827	0.581390808268987	0.634204556755524	0.74929288016877	0.670125208758975	0.594552976652201	0.663688456916255	0.580117417702899	0.572988131122047	0.68779960594988	0.613043745844999	0.611224936629808	0.592799026196086	0.680567886637846	0.7243698844419	0.618616708795129	0.635307982079334	0.74149102547417	0.696889776412984	0.660243182350762	0.73905244326738	0.683199798476182	0.613896979026849	0.674597176990995	0.61477118637302	0.716094258335023	0.64295156730704	0.643424357448001	0.658503138487681	0.675098824128903	0.672911691068918	0.657736809045497	0.592303151480102	0.585200483956939	0.489605539821186
GATA3	0.916500472144289	0.819828911379531	0.567478629670438	1.04298558948798	0.707490190483497	0.85591276944142	1.11538307597938	0.8644758062187	1.27799734294131	1.11767861602908	0.872428705888641	1.14703749548777	1.2062085074007	0.899689283403308	0.763272927160384	0.84325390833129	0.964943430901113	1.25166586879367	1.11945405060258	0.86112086939288	1.18843955804322	0.717178055474034	0.701465799853355	0.890387146595282	0.673415910330072	0.767334113170508	0.822850805293844	1.1794959329988	1.17365761288206	1.06488736447937	0.786489323980176	1.22242852284288	1.21989655025932	1.03518246058226	1.31410655226066	1.10513395396604	1.00524972387041	1.17324273585988	0.801638495491687	1.32103953924058	0.853410780673358	1.12125158816506	0.880153188237458	0.802515689951996	1.1909230042967	0.853460549848987	0.716874816246055	0.765159663319338	0.653544890233403
IFNg	0.757141387339942	0.718435605147535	0.692255268573656	0.653821693473523	0.766024071253353	0.648217633198532	0.678042047289238	0.382448926391951	0.794848249504616	0.900671895793718	0.607197019943394	0.55266218272104	0.680648466909702	0.00104565053933178	0.575232789262163	0.33034357574713	0.602599759590711	0.76410523523952	0.609312182429044	0.665288888587753	0.660697520608677	0.000393601719390208	0.48395129839086	0.693158626653819	0.690779779599513	0.671575209476152	0.000210813227611894	0.709690263892269	0.00034314575009071	0.000518954804219847	0.000296871665766969	0.739126810903166	0.680436770642669	0.666566446238925	0.504206540532384	0.550159928352748	0.615275030744324	0.000736131115839603	0.000289608087322504	0.578131890316607	0.432265762483128	0.679390750723386	0.000782275267384277	0.000391879474222312	0.33346943382201	0.000146498210566543	-7.75692866523372e-06	0.000757736481031018	9.36203693495048e-05
IL_4	0.673359403906042	0.683951132491424	0.527369697880158	0.698593253523245	0.638809034905987	0.650388877834445	0.781349429848811	0.670298501638037	0.719785316697094	0.720940394854874	0.667316673751473	0.778949979690563	0.765719872007371	0.686050289557598	0.643751546801669	0.668200527579837	0.680510430313238	0.815583039803973	0.736585192769547	0.63062748244557	0.693825344104712	0.654814025436499	0.609527749167185	0.799799480022309	0.626306876909462	0.661359850039415	0.643414997561394	0.820233780416855	0.778075636082699	0.631771940017754	0.70244869033211	0.767847289284354	0.797346781922378	0.744486720206484	0.751273036277658	0.741570108540404	0.700580528363794	0.710172797853115	0.597167776964731	0.738686480221975	0.631830433746324	0.741867471412377	0.692773721413663	0.743072440883076	0.756334848855204	0.663160203335119	0.652618275191305	0.713618518351037	0.508457243352019
IL_10	0.000610593512101464	0.372202845674971	0.000208375841440507	0.000849080070792968	0.000433653920686092	0.000552787752341243	0.666731708805429	0.608271563298177	0.679580417520648	0.644369042606761	0.611862879297769	0.631828203713906	0.716868602462093	0.608238838262961	0.582829960223187	0.26445895425195	0.623885501002368	0.658640699717048	0.667730797851635	0.564394015492893	0.662566485074863	0.572358830327301	0.000293539084208719	0.663898279080448	0.000339687042204039	0.000389254765844212	0.752457490791598	0.68920427866164	0.900185738235148	0.721618785871353	0.576819295076926	0.000327511361044172	0.759582159502766	0.713282282129528	0.807596459103519	0.738234024629331	0.664725335852856	0.804486445456556	0.762968527295647	0.744078915111088	0.0186465440237863	0.687267893029902	0.705454634088146	0.512871171129292	0.707068366661027	0.670266195471846	0.000461901067558438	0.587314983411259	0.527526847805176
PD_1	0.726395144524215	0.683461757391997	0.571939190964386	0.726748409117396	0.754666471464982	0.699081682730826	0.748548283671707	0.67827266790195	0.64325065786689	0.649699251652147	0.733743411580981	0.678076657387314	0.682255592560101	0.759460498512274	0.716591298156116	0.711047721827463	0.746203492384044	0.531333287867717	0.687489858643093	0.640743548684852	0.633482228952841	0.671265092957071	0.621131112161591	0.682130174589969	0.753953795518692	0.720494299547518	0.676651585928695	0.77236688738057	0.800610139029486	0.796348397576163	0.639923357523624	0.619844441887429	0.755208084552166	0.670536120751172	0.747996010514975	0.742606182928308	0.670126574218166	0.73841403568632	0.780087633456292	0.731517927118514	0.767144744256107	0.738042883311673	0.680688020713405	0.690023784607094	0.732952612807313	0.789898862783995	0.726037864721208	0.693539801470593	0.774444733219923
CD40L	0.587407894539222	0.595499230165223	0.639763763917097	0.520455691506951	0.652880488845053	0.641179475361933	0.563305088751995	0.627683309587616	0.55913988330671	0.563463358343195	0.592529035265603	0.526405345711806	0.619435149795292	0.392900995695841	0.661395445560503	0.4953362874677	0.55495955990061	0.747889481498543	0.634843015314948	0.593304616435037	0.603785210736319	0.672501925086315	0.663981401933653	0.519850604467709	0.632776020550767	0.563503093755056	0.493358042538103	0.590658970419377	0.503768788098595	0.462563221572055	0.709230159166233	0.454063680819167	0.613316376915465	0.577281720320768	0.541679332512177	0.564054373748347	0.653755695285149	0.579921653345389	0.610814258193428	0.528939037418617	0.384914763049002	0.514968426521077	0.6158115999991	0.655544714528227	0.622184553272735	0.66923108823161	0.617592948748474	0.663986952425472	0.620961809199721
RORgt	0.774577945412131	0.755253434220044	0.667609346033861	0.792658676359431	0.723990150516434	0.735189219881812	0.849710121544304	0.701703644906985	0.829906324895494	0.817793846657711	0.70303252306658	0.835775421255468	0.86492498328266	0.713123480428323	0.631095435041766	0.679383304669804	0.769068397884004	0.99323245511782	0.83454462928241	0.742430847595857	0.789609296762978	0.754159298864268	0.75855748161058	0.853758867191966	0.611695485395587	0.687531679168495	0.761769828179809	0.883933650040072	0.894803034414505	0.8135671982713	0.741368439618188	0.840263682341073	0.973825670124685	0.776852725565062	0.872648433466257	0.813401390852902	0.775832687738039	0.809522839458852	0.727241828024592	0.874210039822314	0.721211858470535	0.857239426473709	0.813836724580305	0.714514466560918	0.807675013828785	0.76930770001755	0.667768455306434	0.712726942404793	0.669638385794698
CTLA_4	0.643998205380826	0.607914424793223	0.548688708781228	0.70501853747044	0.543086523604016	0.626704064696673	0.680193121127698	0.663956808668846	0.670844507546957	0.685637110009516	0.638415153750721	0.688631716574935	0.75242197489356	0.670035754679686	0.560901859216253	0.583097479072799	0.664122422519506	0.765250754048727	0.665876535145655	0.719879633667001	0.650542924372679	0.561305713307936	0.577502540576593	0.772511776444939	0.522969956621421	0.528756796124461	0.749630792146363	0.694169382661031	0.933822543571724	0.679119201575087	0.717107990859433	0.729201899406945	0.742242882161895	0.690952993468218	0.720896950515473	0.738616775674308	0.67627851760747	0.744111929054386	0.714236447833477	0.838701450495396	0.792647492101152	0.725774806434216	1.11021803953741	0.756951507079302	0.750758224309858	0.698124862568826	0.448416469792726	0.560055696357637	0.554222620191011
CCR7	0.749079523176652	0.75435767123584	0.672643356820704	0.751546495912913	0.599664861432234	0.705522495314696	0.757369271371268	0.85043126988307	0.849180998478955	0.704047692136561	0.631288949976325	0.750354084295683	0.898547709101585	0.801368035495453	0.751907382632458	0.817085522858294	0.854051274495381	0.831467725369993	0.771936541835185	0.738685531287273	0.809986589830657	0.768073919309803	0.805059847343822	0.828949433164518	0.66450236187942	0.74934094517014	0.831502317998088	0.743660461786387	0.772951595588502	0.672571963476914	0.785525306665957	0.885625514983932	0.83878851144302	0.758063579427647	0.857676642099898	0.778816716128279	0.699682491175514	0.797995012400369	0.878329913120181	0.920863956164571	0.869728511802836	0.701077197525772	0.919364104151668	0.823080068094522	0.835297085541422	0.843768891781911	0.747605110091941	0.754696331929337	0.74503422926487
TNFa	0.622118911050374	0.647476027200073	0.530309886228484	0.69667519194768	0.658446101616906	0.692267519606687	0.780382887691675	0.6133965474706	0.672559992609009	0.646858854995775	0.59653118110579	0.651444592858523	0.614325831582536	0.614227916826898	0.618098077227225	0.578605277661277	0.748566951606433	0.708477368237092	0.643415245798044	0.645238757587837	0.633147055192091	0.553377413678726	0.523084004093827	0.627112106606485	0.603333184861955	0.632080672112699	0.578459532911364	0.752112110135531	0.77589889394316	0.591290230297409	0.546141427175655	0.650717080737962	0.718051530836549	0.635868064538821	0.762434535665768	0.807294855794102	0.610569443806445	0.641256582285832	0.584579894889453	0.61827307264309	0.557195152832193	0.685615785287417	0.576070642287857	0.602051908781386	0.629637912343021	0.578643710171229	0.548445981454438	0.608845057100625	0.553365151962124
IL_6	0.543386790291246	0.593299260730535	0.577016378637795	0.529427994856368	0.610219789522722	0.554424159232771	0.653485023509853	0.57448414178537	0.681752855578002	0.651697053508393	0.520487805873758	0.613220218465158	0.772024609230431	0.602829528812395	0.516364227001855	0.614115663172443	0.646659232149561	0.722622355057142	0.594334001364555	0.579289472871199	0.620735360585537	0.451941372349069	0.514879138648524	0.708281285536007	0.575640020917496	0.488129588774104	0.594688759664327	0.687685294037445	0.657914424606046	0.559219010816157	0.145483764266359	0.683288895960527	0.73495945956391	0.596996549981445	0.788380032635866	0.579196555511383	0.583736733242109	0.674584163498948	0.556979869228441	0.794310078537692	0.506013084249511	0.644813093637753	0.458639317139412	0.462187924862041	0.64603017748869	0.643580126579262	0.540652781910215	0.545133799915544	0.571255200174369
